# Supplementary material for: Genetics of Waardenburg Syndrome in Africa: A Systematic Review
Source: Int J Mol Sci. 2025 Dec 22;27(1):127. doi: 10.3390/ijms27010127 (PMC12785251; doi:10.3390/ijms27010127)
Supplement: Supplementary file 1 [file ijms-27-00127-s001.zip]

Archive with 2 entries (2 files):
- Table S4.docx
- Table  S.1-3. and 5.xlsx
