# Supplementary material for: Genetics of Waardenburg Syndrome in Africa: A Systematic Review
Source: Int J Mol Sci. 2025 Dec 22;27(1):127. doi: 10.3390/ijms27010127 (PMC12785251; doi:10.3390/ijms27010127)
Supplement: Supplementary file 1 [file ijms-27-00127-s001.zip › Table S.1-3. and 5.xlsx]

## Sheet: Table S1
	Table S1 Q-Genie tool	Articles
No	Item	Ahmed et al., 2021	AitRaise et al., 2022	Wonkam et al., 2022	Dia et al., 2023	Doubaj et al., 2015	Wonkam et al., 2019	Imperato 2015	Yacuoye et al., 2021	Mkaouar et al., 2024	Noubiap et al., 2014	Otman et al., 2005	Trabelsi et al et al., 2017	Uwibambe et al., 2025	Bhradwaj et al., 2025	Aittie et al., 1995
1	Rationale for study	5	5	6	6	6	6	4	6	6	6	6	6	6	6	6
2	Selection and definition of outcome of interest	5	5	6	6	6	6	5	5	6	6	5	6	5	6	5
3	Selection and comparability of comparison groups	4	5	6	5	4	5	4	3	6	5	5	6	5	5	3
4	Technical classification of the exposure	2	5	6	5	6	6	3	4	5	3	4	5	3	6	2
5	Non-technical classification of the exposure	2	5	6	5	6	6	3	4	6	4	3	6	3	6	3
6	Other sources of bias	5	5	5	4	5	5	5	3	5	6	5	5	6	6	2
7	Sample size and power	2	2	7	6	6	6	2	5	6	3	4	6	4	5	3
8	A priori planning of analyses	3	4	6	5	6	6	3	6	6	3	2	6	2	6	4
9	Statistical methods and control for confounding	2	3	6	6	5	5	3	4	6	3	3	6	3	5	2
10	Testing of assumptions and inferences for genetic analyses	2	5	6	6	6	6	4	4	6	3	2	6	4	6	4
11	Appropriateness of inferences drawn from results	5	5	6	6	6	6	5	6	7	6	6	7	6	7	5
	Total score	37	49	66	50	62	63	41	50	65	48	45	65	47	65	39

## Sheet: Table S2
	Table S2 RisK of bias tool								S.Table 2
No	Item	Ahmed et al., 2021	AitRTaise et al., 2022	Wonkam et al., 2022	Dia et al., 2023	Doubaj et al., 2015	Wonkam et al., 2019	Imperato 2015	Yacuoye et al., 2021	Mkaouar et al., 2024	Noubiap et al., 2014	Otman et al., 2005	Trabelsi et al., 2017	Uwibambe et al., 2025	Bhradwaj et al., 2025	Aittie et al., 1995
1	Was the study‟s target population a close representation of the national population in relation to relevant variables, e.g. age, sex, occupation?	Yes	Yes	Yes	Yes	Yes	Yes	Yes	Yes	Yes	Yes	Yes	Yes	Yes	Yes	Yes
2	Was the sampling frame a true or close representation of the target population?	No	Yes	Yes	Yes	Yes	Yes	Yes	Yes	Yes	Yes	Yes	Yes	Yes	Yes	Yes
3	Was some form of random selection used to select the sample, OR, was a census undertaken?	No	No	No	No	No	No	No	No	No	No	No	No	No	No	No
4	Was the likelihood of non-response bias minimal?	Yes	Yes	Yes	Yes	Yes	Yes	Yes	Yes	Yes	Yes	Yes	Yes	Yes	Yes	Yes
5	Were data collected directly from the subjects (as opposed to a proxy)?	Yes	Yes	Yes	Yes	Yes	Yes	Yes	Yes	Yes	Yes	Yes	Yes	Yes	Yes	Yes
6	Was an acceptable case definition used in the study?	Yes	Yes	Yes	Yes	Yes	Yes	Yes	Yes	Yes	Yes	Yes	Yes	Yes	Yes	Yes
7	Was the study instrument that measured the parameter of interest (e.g.prevalence of low back pain) shown to have reliability and validity (if necessary)?	Yes	Yes	Yes	Yes	Yes	Yes	Yes	Yes	Yes	Yes	Yes	Yes	Yes	Yes	Yes
8	Was the same mode of data collection used for all subjects?	No	Yes	Yes	Yes	Yes	Yes	Yes	Yes	Yes	Yes	Yes	Yes	Yes	Yes	Yes
9	Was the length of the shortest prevalence period for the parameter of interest appropriate?	No	No	Yes	Yes	Yes	Yes	Yes	Yes	Yes	Yes	Yes	Yes	Yes	Yes	Yes
10	Were the numerator(s) and denominator(s) for the parameter of interest appropriate?	Yes	Yes	Yes	Yes	Yes	Yes	Yes	Yes	Yes	Yes	Yes	Yes	Yes	Yes	Yes
11	Summary item on the overall risk of study bias	Low Risk of bias	Low Risk of bias	Low Risk of bias	Low Risk of bias	Low Risk of bias	Low Risk of bias	Low Risk of bias	Low Risk of bias	Low Risk of bias	Low Risk of bias	Low Risk of bias	Low Risk of bias	Low Risk of bias	Low Risk of bias	Low Risk of bias

## Sheet: Table S3
	Table S3 AXIS tool
No	Item	Rahman et al., 2021	AitRaise et al., 2022	Wonkam et al., 2022	Dia et al., 2023	Doubaj et al., 2015	Wonkam et al., 2019	Imperato 2015	Yacuoye et al., 2021	Mkaouar et al., 2024	Noubiap et al., 2014	Otman et al., 2005	Trabelsi et al., 2017	Uwibambe et al., 2025	Bhradwaj et al., 2025	Aittie et al., 1995
1	Were the aims/objectives of the study clear?	Yes	Yes	Yes	Yes	Yes	Yes	Yes	Yes	Yes	Yes	Yes	Yes	Yes	Yes	Yes
2	Was the study design appropriate for the stated aim(s)?	Yes	Yes	Yes	Yes	Yes	Yes	Yes	Yes	Yes	Yes	Yes	Yes	Yes	Yes	Yes
3	Was the sample size justified?	Not Applicable	Not Applicable	Yes	Yes	Not Applicable	Yes	Not Applicable	Yes	Yes	Not Applicable	Not Applicable	Yes	Yes	Yes	Not Applicable
4	Was the target/reference population clearly defined? (Is it clear who the research was about)	Yes	Yes	Yes	Yes	Yes	Yes	Yes	Yes	Yes	Yes	Yes	Yes	Yes	Yes	Yes
5	Was the sample frame taken from an appropriate population base so that it closely represented the target/reference population under investigation?	Not Applicable	Not Applicable	Yes	Yes	Yes	Yes	Yes	Yes	Yes	Yes	Yes	Yes	Yes	Yes	Not Applicable
6	Was the selection process likely to select subjects/participants that were representative of the target/reference population under investigation?	Not Applicable	Not Applicable	Yes	Yes	Not Applicable	Yes	Not Applicable	Yes	Yes	Yes	No	No	No	Yes	Not Applicable
7	Were measures undertaken to address and categorise non-responders?	Not Applicable	Not Applicable	Not Applicable	Not Applicable	Not Applicable	Not Applicable	Not Applicable	Not Applicable	Not Applicable	Not Applicable	Not Applicable	Not Applicable	Not Applicable	Not Applicable	Not Applicable
8	Were the risk factor and outcome variables measured appropriate to the aims of the study?	Yes	Yes	Yes	Yes	Not Applicable	Yes	Yes	Yes	Yes	Yes	Yes	Yes	No	Yes	Yes
9	Were the risk factor and outcome variables measured correctly using instruments/measurements that had been trialled, piloted or published previously?	Yes	Yes	Yes	Yes	Yes	Yes	Yes	Yes	Yes	Yes	Yes	Yes	Yes	Yes	Yes
10	Is it clear what was used to determined statistical significance and/or precision estimates? (eg, p values, CIs)	Yes	Yes	Yes	Yes	Yes	Yes	Yes	Yes	Yes	Yes	Yes	Yes	Yes	Yes	Not Applicable
11	Were the methods (including statistical methods) sufficiently described to enable them to be repeated?	Yes	Yes	Yes	Yes	Yes	Yes	Yes	Yes	Yes	Yes	Yes	Yes	Yes	Yes	Yes
12	Were the basic data adequately described?	Yes	Yes	Yes	Yes	Yes	Yes	Yes	Yes	Yes	Yes	Yes	Yes	Yes	Yes	Yes
13	Does the response rate raise concerns about non-response bias?	Not Applicable	Not Applicable	Not Applicable	Not Applicable	No	No	No	No	No	No	No	No	No	No	No
14	If appropriate, was information about non-responders described?	Not Applicable	Not Applicable	Not Applicable	Not Applicable	No	No	No	No	No	No	No	No	No	No	No
15	Were the results internally consistent?	Yes	Yes	Yes	Yes	Yes	Yes	Yes	Yes	Yes	Yes	Yes	Yes	Yes	Yes	Yes
16	Were the results for the analyses described in the methods, presented?	Yes	Yes	Yes	Yes	Yes	Yes	Yes	Yes	Yes	Yes	Yes	Yes	Yes	Yes	Yes
17	Were the authors’ discussions and conclusions justified by the results?	Yes	Yes	Yes	Yes	Yes	Yes	Yes	Yes	Yes	Yes	Yes	Yes	Yes	Yes	Yes
18	Were the limitations of the study discussed?	No	No	Yes	Yes	No	Yes	No	Yes	Yes	Yes	No	Yes	Yes	Yes	No
19	Were there any funding sources or conflicts of interest that may affect the authors’ interpretation of the results?	No	No	No	No	No	No	No	No	No	No	No	No	No	No	No
20	Was ethical approval or consent of participants attained?	No	Yes	Yes	Yes	Yes	Yes	No	Yes	Yes	Yes	Yes	Yes	Yes	Yes	No
	Study quality and risk of bias	Good and low risk bias	Good and low risk bias	Good and low risk bias	Good and low risk bias	Good and low risk bias	Good and low risk bias	Good and low risk bias	Good and low risk bias	Good and low risk bias	Good and low risk bias	Good and low risk bias	Good and low risk bias	Good and low risk bias	Good and low risk bias	Good but medium risk bias

## Sheet: Table S5
Table S5. Genetic characterization of reported variants implicated in Waardenburg syndrome reported among African families
	PAX3 Varaints
locus	c.DNA	location	protein change	Cconsequences	pathogeneicity defect	clinical phenotype	domain	clinvar	dbSNP	CADD Score	known
c.142	c.142G>T	PAI subdomain	p.(Gly48Cys)	missense	haploinsufficiency	WS1, WS3	DNA_Binding	RCV000626390	rs1419548558	NR	Pathogenic
c.143	c.Indel143	PAI subdomain	p.(Gly48fs)	frameshift	Nonsense mdeiated deacy	WS1	DNA_Binding	RCV001290154	rs1695346408	NR	Pathogenic
	c.143G>C	PAI subdomain	p.(Gly48Ala)	missense	dominant negative	WS1	DNA_Binding	RCV001290154	rs1695346408	29.2	Pathogenic
		PAI subdomain	p.(Gly48Cys)	missense	haploinsufficiency	WS1, WS3	DNA_Binding	RCV000626390, RCV002294350	rs1419548558	34.0	Pathogenic
		PAI subdomain	p.(Gly48Arg)	missense	haploinsufficiency	WS1	DNA_Binding	RCV000626396, RCV001853832	rs1419548558	34.0	Pathogenic
		PAI subdomain	p.(Gly48Ser)	missense	haploinsufficiency	WSA	DNA_Binding	NA	rs1419548558	34.0	Pathogenic
c.164	c.164delTCCGCCACA	PAI subdomain	p.(Ile55_His57del)	deletion	dominant negative	WS1	DNA_Binding	NR	NR	NR
C.185	c.185T>C	PAI subdomain	p.(Met62Thr)	missense	haploinsufficiency	WS1	DNA_Binding	NR	NR	NR
c.218	c.218C>T	PAI subdomain	p.(Ser73Leu)	missense	haploinsufficiency	WS1	DNA_Binding	RCV004794431	rs1553593928	NR	Pathogenic
c.587	c.587-?-?	Intergenic	??	?	?	WS1	?	NR	NR	NR
c.797	c.797_798inv	Alpha Helix	p.(Trp266Ser)	missense	haploinsufficiency	WS1	DNA_Binding	NR	NR	NR
c.808	c.808C>G	Homeobox	p.(Arg270Gly)	missense	haploinsufficiency	WS1,WS3	DNA_Binding	NR	NR	NR	Pathogenic
		Homeobox	p.(Arg270Cys)	missense	haploinsufficiency	WS1,WS3	DNA_Binding	RCV000660217, RCV002222584	rs1228590199	33.0	Pathogenic
		Homeobox	p.(Arg270His)	missense	haploinsufficiency	WS1	DNA_Binding	NR	rs2106074603	30.0
		Homeobox	p.(Arg270Pro)	missense	haploinsufficiency	WS1	DNA_Binding	RCV002223101	rs2106074603	32.0	Pathogenic
		Homeobox	p.(Arg270Ser)	missense	haploinsufficiency	WS1	DNA_Binding	NR	rs1228590199	28.5	Pathogenic
c.811	c.811C>T	Homeobox	p.(Arg271Cys)	missense	haploinsufficiency	WS1	DNA_Binding	RCV000660218	rs1380858784	NR	Pathogenic
		Homeobox	p.(Arg271Gly)	missense	haploinsufficiency	WS1	DNA_Binding	NR	NR	28.7	Pathogenic
		Homeobox	p.(Arg271His)	missense	haploinsufficiency	WS1	DNA_Binding	RCV000372931, RCV000660219, RCV002500967	rs774528745	32.0	Pathogenic
c.942	c.942delC	Disorderd	p.(Pro314ProfsX6)	frameshift	nonsense mdeiated deacy	WS3	AA Composition Bias-Polar residues	NR	NR	NR
c.933	c.933_936dupTTAC	Disorderd	p.(Gln313LeufsX98)	frameshift	nonsense mdeiated deacy	WS1	AA Composition Bias-Polar residues	NR	NR	NR
SOX10 Variants
c.356	c.356G>T		p.(Arg119Leu)	missense	dominant negative	WS2	DNA Binding Residue-HMG Box	NR	NR	NR
c.342	c.342G>A		p.(Trp114Ter)	stop gained	nonsense mdeiated deacy	WS2E	DNA Binding Residue-HMG Box	RCV001290170	rs1932463755	40.0	Pathogenic
c.340	c.340_342del		p.(Trp114del)	deletion	dominant negative	WS2	DNA Binding Residue-HMG Box	NR	NR	NR
c.385	c.385-386delCTinsGG		p.(Leu129Gly)	missense	haploinsufficiency	NR	DNA Binding Residue-HMG Box	NR	NR	NR
c.385			p.(Leu129Pro)	missense	haploinsufficiency	WS2E	DNA Binding Residue-HMG Box	RCV001290171	rs1932462410	34.0	Pathogenic
c.650	c.650del	Disordered	p.(Pro217Glnfs69)	deletion	nonsense mdeiated deacy	WS2	TAM/TAC	NR	NR	NR
c.698	c.698-1G>C	Intergenic	na	splicing	?	WS2	Intergenic	NR	NR	NR
ENDRB Variants
c.544	c.544C>G	Alpha helix	p.(Ala183Gly)	missense	haploinsufficiency	WS4A	PTM Disulfide Bond Residue	RCV000018114	rs104894388	26.0	Pathogenic
c.764	c.764G>A	Beta strand	p.(Cys255Tyr)	missense	haploinsufficiency	WS4A	PTM Disulfide Bond Residue	NR	NR	NR
na = not available; NR = not reported
